# Supplementary material for: Further Assessment of Monkeypox Virus Infection in Gambian Pouched Rats (Cricetomys gambianus) Using In Vivo Bioluminescent Imaging
Source: PLoS Negl Trop Dis. 2015 Oct 30;9(10):e0004130. doi: 10.1371/journal.pntd.0004130 (PMC4627722; doi:10.1371/journal.pntd.0004130)
Supplement: S1 Table — Luminescence (p/s/cm3/str) was calculated from free-drawn regions of interest (ROIs) and analyzed with Living Image version 4.2 software. This data was used to calculate total luminescence, as seen in fig 3. (XLSX) [file pntd.0004130.s001.xlsx]

## Sheet: Sheet1
Group	GPR	Day	Dorsal Average Radiance (p/s/cm²/sr)	Ventral Average Radiance (p/s/cm²/sr)	Total Ave Radiance (p/s/cm²/sr)	Dorsal View Standard Deviation	Ventral View Standard Deviation
ID	52	1	4190	1117	5307	89250	1293
ID	52	4	198700	1696	200396	5803000	1532
ID	52	7	377300	53680	430980	8165000	600500
ID	52	11	13410	18970	32380	138800	158600
ID	52	14	16750	8146	24896	132000	30560
ID	52	18	5903	2922	8825	109300	9340
ID	52	21	1936	1749	3685	16430	1918
ID	52	25	579.8	940	1519.8	1630	1337
ID	52	28	1510	2893	4403	1582	2194
ID	52	34	1326	1695	3021	1452	1456
ID	1	1	16250	477.3	16727.3	408300	2468
ID	1	4	805300	2879	808179	17200000	11140
ID	1	7	1704000	598000	2302000	21720000	2787000
ID	1	11	317900	2371000	2688900	853200	13530000
ID	1	14	137700	658400	796100	717100	3966000
ID	1	18	11980	25070	37050	47410	119700
ID	1	21	4452	4213	8665	20040	8764
ID	1	25	606.9	973.3	1580.2	1643	1972
ID	1	28	1362	1533	2895	1518	2064
ID	1	34	1128	1481	2609	1326	1421
ID	5	1	1036	797.15	1833.15	23040	7070
ID	5	4	515200	51750	566950	12020000	283400
ID	5	7	333600	1304000	1637600	3774000	7218000
ID	5	11	894100	20910000	21804100	3863000	54610000
ID	5	14	1787000	24490000	26277000	10340000	66550000
ID	5	0	1888	2302	4190	7127	7094
(-) control	51	0	1879	2326	4205	7149	7094
IN	6	1	860	1094	1954	1017	959.8
IN	6	5	1311	1535	2846	10200	7181
IN	6	8	4409	6311	10720	31020	30600
IN	6	12	7195	2993	10188	68190	6765
IN	6	15	2831	3189	6020	19250	12100
IN	6	22	1501	2079	3580	1528	1990
IN	14	1	1067	1598	2665	1396	2942
IN	14	5	2421	7252	9673	18960	51310
IN	14	8	168200	18980	187180	1960000	137900
IN	14	12	2702	2127	4829	17480	3761
IN	14	15	11770	32800	44570	70230	207500
IN	14	22	2122	3210	5332	8838	13750
IN	14	26	1143	1491	2634	1471	1385
IN	4	1	781.2	1030	1811.2	1441	1386
IN	4	5	420.6	1023	1443.6	1247	1348
IN	4	8	1338	1587	2925	2543	1649
IN	4	12	1697	2080	3777	4413	6492
IN	4	15	1712	2654	4366	1608	1708
IN	4	22	1210	1702	2912	1382	1436
IN	4	26	1263	1628	2891	1822	1451
Sentinel	7	8	1118	1367	2485	926.9	986.8
Sentinel	7	15	1221	1645	2866	1427	3017
Sentinel	7	22	1108	1472	2580	1856	1338
Sentinel	7	27	1400	1071	2471	1348	1280
