# Supplementary material for: Further Assessment of Monkeypox Virus Infection in Gambian Pouched Rats (Cricetomys gambianus) Using In Vivo Bioluminescent Imaging
Source: PLoS Negl Trop Dis. 2015 Oct 30;9(10):e0004130. doi: 10.1371/journal.pntd.0004130 (PMC4627722; doi:10.1371/journal.pntd.0004130)
Supplement: S2 Table — Optical densities measured during enzyme linked immunosorbent assays (ELISAs) from sera of infected and uninfected Gambian pouched rats (Cricetomys gambianus). Cutoffs for each plate were calculated based on optical densities measured in response to uninfected Vero cell lysate. End -point titers in this table were used to construct fig 8. (XLSX) [file pntd.0004130.s002.xlsx]

## Sheet: Sheet1
Group	GPR #	Day	Optical Density						Assay Cutoff	Endpoint Titer
			1:50	1:100	1:200	1:400	1:800	1:1600
ID	52	0	0.079	0.0725	0.071	0.0705	0.095	0.074	0.131298	0
ID	52	7	0.2035	0.1255	0.1135	0.0955	0.082	0.082	0.179554	1:50
ID	52	11	0.2085	0.1155	0.093	0.0845	0.0785	0.0795	0.179554	1:50
ID	52	14	0.3125	0.215	0.1565	0.1225	0.1115	0.085	0.245139	1:50
ID	52	18	1.2475	0.6045	0.292	0.2115	0.1585	0.1135	0.253	1:200
ID	52	22	0.67	0.5715	0.3605	0.2575	0.1535	0.136	0.253	1:400
ID	52	25	1.1115	0.7775	0.5505	0.368	0.282	0.162	0.245139	1:800
ID	52	28	1.071	0.8095	0.5335	0.377	0.244	0.1705	0.184632	1:800
ID	52	34	1.0625	0.713	0.4815	0.3655	0.231	0.1755	0.183141	1:800
ID	1	0	0.0845	0.0705	0.0685	0.0715	0.068	0.08	0.138179	0
ID	1	7	0.4495	0.315	0.251	0.1965	0.146	0.1285	0.656997	0
ID	1	11	0.2115	0.1585	0.121	0.1025	0.0895	0.0815	0.184632	1:50
ID	1	14	0.4925	0.36	0.2665	0.191	0.1435	0.125	0.221956	1:200
ID	1	18	IS	IS	IS	IS	IS	IS	-	-
ID	1	22	0.5985	0.4195	0.296	0.213	0.1385	0.1155	0.156944	1:400
ID	1	25	0.6885	0.521	0.375	0.2415	0.197	0.1485	0.137486	1:800
ID	1	28	0.886	0.6555	0.449	0.3445	0.2475	0.1275	0.228194	1:800
ID	1	34	1.0825	0.7525	0.4935	0.372	0.292	0.176	0.183141	1:800
ID	5	0	0.0755	0.0685	0.0735	0.0675	0.069	0.07	0.138179	0
ID	5	7	0.127	0.104	0.094	0.093	0.0785	0.0735	0.152559	0
ID	5	11	0.3225	0.2655	0.1975	0.151	0.113	0.0745	0.158189	1:200
ID	5	14	0.9415	0.6115	0.462	0.2955	0.225	0.1555	0.247711	1:400
(-) control	51	0	0.0845	0.074	0.072	0.07	0.0685	0.071	0.139244	0
(-) control	51	7	0.3745	0.282	0.1365	0.101	0.095	0.1305	0.439138	0
(-) control	51	14	0.3665	0.1025	0.08	0.084	0.1045	0.092	0.439138	0
(-) control	51	21	0.113	0.092	0.09	0.093	0.086	0.088	0.3624	0
(-) control	51	25	0.221	0.121	0.1	0.0785	0.1005	0.09	0.439138	0
(-) control	51	27	0.145	0.115	0.108	0.08	0.092	0.073	0.543	0
IN	4	0	0.1095	0.088	0.082	0.0735	0.074	0.072	0.138179	0
IN	4	1	0.1675	0.1295	0.094	0.08	0.0745	0.078	0.20389	0
IN	4	5	0.2245	0.169	0.151	0.1205	0.1035	0.09	0.195486	1:50
IN	4	8	0.202	0.1545	0.14	0.1205	0.1035	0.0975	0.221956	0
IN	4	12	0.3115	0.215	0.1505	0.1265	0.1145	0.0965	0.228194	1:50
IN	4	15	0.42	0.286	0.205	0.149	0.1295	0.1195	0.238751	1:100
IN	4	19	0.594	0.412	0.2745	0.197	0.1565	0.1045	0.245139	1:200
IN	4	22	1.019	0.6835	0.4295	0.3075	0.1755	0.143	0.228194	1:400
IN	4	26	0.771	0.558	0.3725	0.2855	0.1735	0.1195	0.146213	1:800
IN	4	28	0.9715	0.63	0.4065	0.2615	0.1975	0.1235	0.183141	1:800
IN	6	0	0.077	0.065	0.065	0.064	0.063	0.065	0.131298	0
IN	6	5	0.259	0.141	0.109	0.0925	0.084	0.079	0.238751	1:50
IN	6	8	0.121	0.105	0.088	0.0855	0.0765	0.072	0.152559	0
IN	6	12	0.1535	0.1165	0.1055	0.1	0.0935	0.0875	0.221956	0
IN	6	15	0.2325	0.1685	0.1385	0.1135	0.0895	0.0905	0.152559	1:100
IN	6	19	0.272	0.1945	0.1575	0.114	0.087	0.084	0.146213	1:200
IN	6	22	0.3405	0.2405	0.1725	0.129	0.0995	0.0855	0.156944	1:200
IN	6	26	0.535	0.3595	0.2705	0.172	0.134	0.1155	0.146213	1:400
IN	14	0	0.0715	0.0655	0.064	0.0685	0.066	0.066	0.139244	0
IN	14	5	0.122	0.0975	0.088	0.0775	0.0785	0.0755	0.195486	0
IN	14	8	0.141	0.115	0.083	0.0905	0.0865	0.078	0.238751	0
IN	14	12	0.162	0.118	0.101	0.0915	0.0855	0.0785	0.137486	1:50
IN	14	15	0.2575	0.1935	0.141	0.114	0.0955	0.1165	0.184632	1:100
IN	14	19	0.3665	0.2545	0.179	0.1405	0.111	0.093	0.156944	1:200
IN	14	22	0.488	0.3285	0.219	0.1615	0.1275	0.0995	0.195486	1:200
IN	14	26	0.8795	0.4305	0.301	0.2375	0.1895	0.1205	0.137486	1:800
IN	14	28	IS	IS	IS	IS	IS	IS	-	-
Setinel	7	0	0.0705	0.065	0.064	0.064	0.0645	0.0635	0.131298	0
Setinel	7	8	0.256	0.154	0.141	0.126	0.087	0.1135	0.566707	0
Setinel	7	15	0.1885	0.136	0.121	0.086	0.1065	0.094	0.566707	0
Setinel	7	22	0.217	0.101	0.109	0.082	0.0795	0.09	0.566707	0
Setinel	7	26	IS	IS	IS	IS	IS	IS	-	-
